# Supplementary material for: Efficacy of Chondroprotective Food Supplements Based on Collagen Hydrolysate and Compounds Isolated from Marine Organisms
Source: Mar Drugs. 2021 Sep 26;19(10):542. doi: 10.3390/md19100542 (PMC8541357; doi:10.3390/md19100542)
Supplement: Supplementary file 1 [file marinedrugs-19-00542-s001.zip]

Archive with 2 entries (2 files):
- Dog Study Exam 2021-1.mp4
- marinedrugs-1309586-supplementary.pdf
